# Supplementary material for: Brassinosteroids regulate root growth by controlling reactive oxygen species homeostasis and dual effect on ethylene synthesis in Arabidopsis
Source: PLoS Genet. 2018 Jan 11;14(1):e1007144. doi: 10.1371/journal.pgen.1007144 (PMC5783399; doi:10.1371/journal.pgen.1007144)
Supplement: S1 Dataset — (XLSX) [file pgen.1007144.s015.xlsx]

## Sheet: Sheet1
Dataset S1 Different expression genes related to ethylene in det2
geneID	geneLength	WT-Expression	det2-Expression	WT-RPKM	det2-RPKM	log2 Ratio(det2/WT)	Up-Down-Regulation(det2/WT)	P-value	FDR	Description	KEGG Orthology	GO Component	GO Function	GO Process	Blast nr
AT3G61510.1	1467	0	3	0.001	0.130276	7.02543	Up	0.108193	0.198295	Symbols: ACS1, AT-ACS1 | ACC synthase 1 | chr3:22763495-22765730 REVERSE LENGTH=1467	K01762|1|0.0|897|ath:AT3G61510|1-aminocyclopropane-1-carboxylate synthase [EC:4.4.1.14]	-	GO:0005515//protein binding;GO:0016740//transferase activity;GO:0048037//cofactor binding;GO:0016846//carbon-sulfur lyase activity	GO:0008652//cellular amino acid biosynthetic process;GO:0009692	gi|15233135|ref|NP_191710.1|/0/1-aminocyclopropane-1-carboxylate synthase-like protein 1 [Arabidopsis thaliana]
AT1G01480.1	1920	12	2	0.37089	0.0663595	-2.48262	Down	0.0109195	0.0273943	Symbols: ACS2, AT-ACC2 | 1-amino-cyclopropane-1-carboxylate synthase 2 | chr1:175782-178400 FORWARD LENGTH=1920	K01762|1|0.0|1003|ath:AT1G01480|1-aminocyclopropane-1-carboxylate synthase [EC:4.4.1.14]	-	GO:0016740//transferase activity;GO:0048037//cofactor binding;GO:0016846//carbon-sulfur lyase activity	GO:0008652//cellular amino acid biosynthetic process;GO:0003006//developmental process involved in reproduction;GO:0009692	gi|15223414|ref|NP_171655.1|/0/1-aminocyclopropane-1-carboxylate synthase 2 [Arabidopsis thaliana]
AT2G22810.1	1425	0	8	0.001	0.357643	8.48238	Up	0.00282266	0.00802983	Symbols: ACS4, ACC4, ATACS4 | 1-aminocyclopropane-1-carboxylate synthase 4 | chr2:9717791-9719472 REVERSE LENGTH=1425	K01762|1|0.0|921|ath:AT2G22810|1-aminocyclopropane-1-carboxylate synthase [EC:4.4.1.14]	-	GO:0016740//transferase activity;GO:0005515//protein binding;GO:0016846//carbon-sulfur lyase activity;GO:0048037//cofactor binding	GO:0006412//translation;GO:0009725//response to hormone stimulus;GO:0010039//response to iron ion;GO:0009692;GO:0008652//cellular amino acid biosynthetic process;GO:0003006//developmental process involved in reproduction	gi|15227755|ref|NP_179866.1|/0/1-aminocyclopropane-1-carboxylate synthase [Arabidopsis thaliana]
AT5G65800.1	1877	89	5	2.81378	0.169699	-4.05146	Down	5.96582e-20	6.32594e-19	Symbols: ACS5, CIN5, ETO2, ATACS5 | ACC synthase 5 | chr5:26330746-26332812 REVERSE LENGTH=1877	K01762|1|0.0|924|ath:AT5G65800|1-aminocyclopropane-1-carboxylate synthase [EC:4.4.1.14]	-	GO:0016740//transferase activity;GO:0005515//protein binding;GO:0016846//carbon-sulfur lyase activity;GO:0048037//cofactor binding	GO:0006412//translation;GO:0009725//response to hormone stimulus;GO:0010039//response to iron ion;GO:0009692;GO:0008652//cellular amino acid biosynthetic process;GO:0003006//developmental process involved in reproduction	gi|15239159|ref|NP_201381.1|/0/1-aminocyclopropane-1-carboxylate synthase 5 [Arabidopsis thaliana]
AT4G11280.1	1753	5817	3986	196.916	144.854	-0.442987	Down	3.62348e-51	8.80033e-50	Symbols: ACS6, ATACS6 | 1-aminocyclopropane-1-carboxylic acid (acc) synthase 6 | chr4:6864097-6866116 FORWARD LENGTH=1753	K01762|1|0.0|940|ath:AT4G11280|1-aminocyclopropane-1-carboxylate synthase [EC:4.4.1.14]	-	GO:0016740//transferase activity;GO:0005515//protein binding;GO:0016846//carbon-sulfur lyase activity;GO:0048037//cofactor binding	GO:0009725//response to hormone stimulus;GO:0010039//response to iron ion;GO:0009692;GO:0008652//cellular amino acid biosynthetic process;GO:0006950//response to stress;GO:0009605//response to external stimulus	gi|15237126|ref|NP_192867.1|/0/1-aminocyclopropane-1-carboxylate synthase 6 [Arabidopsis thaliana]
AT4G26200.1	1586	579	1585	21.6641	63.6649	1.55519	Up	8.49126e-124	4.77185e-122	Symbols: ACS7, ATACS7 | 1-amino-cyclopropane-1-carboxylate synthase 7 | chr4:13275307-13277188 FORWARD LENGTH=1586	K01762|1|0.0|882|ath:AT4G26200|1-aminocyclopropane-1-carboxylate synthase [EC:4.4.1.14]	-	GO:0005515//protein binding;GO:0016740//transferase activity;GO:0048037//cofactor binding;GO:0016846//carbon-sulfur lyase activity	GO:0008652//cellular amino acid biosynthetic process;GO:0009692	gi|15236142|ref|NP_194350.1|/0/1-aminocyclopropane-1-carboxylate synthase 7 [Arabidopsis thaliana]
AT4G37770.1	1780	14	72	0.466738	2.57684	2.46492	Up	9.8737e-12	6.9307e-11	Symbols: ACS8 | 1-amino-cyclopropane-1-carboxylate synthase 8 | chr4:17752084-17754157 FORWARD LENGTH=1780	K01762|1|0.0|954|ath:AT4G37770|1-aminocyclopropane-1-carboxylate synthase [EC:4.4.1.14]	-	GO:0016740//transferase activity;GO:0005515//protein binding;GO:0016846//carbon-sulfur lyase activity;GO:0048037//cofactor binding	GO:0006412//translation;GO:0009725//response to hormone stimulus;GO:0010039//response to iron ion;GO:0009692;GO:0008652//cellular amino acid biosynthetic process;GO:0003006//developmental process involved in reproduction	gi|15235708|ref|NP_195491.1|/0/1-aminocyclopropane-1-carboxylate synthase 8 [Arabidopsis thaliana]
AT3G49700.1	1413	1	6	0.0419974	0.27051	2.68731	Up	0.056118	0.113307	Symbols: ETO3, ACS9, AtACS9 | 1-aminocyclopropane-1-carboxylate synthase 9 | chr3:18434470-18436141 REVERSE LENGTH=1413	K01762|1|0.0|921|ath:AT3G49700|1-aminocyclopropane-1-carboxylate synthase [EC:4.4.1.14]	-	GO:0016740//transferase activity;GO:0005515//protein binding;GO:0016846//carbon-sulfur lyase activity;GO:0048037//cofactor binding	GO:0006412//translation;GO:0009725//response to hormone stimulus;GO:0010039//response to iron ion;GO:0009692;GO:0008652//cellular amino acid biosynthetic process;GO:0003006//developmental process involved in reproduction	gi|15229193|ref|NP_190539.1|/0/1-aminocyclopropane-1-carboxylate synthase 9 [Arabidopsis thaliana]
AT4G08040.1	1383	148	434	6.35045	19.9913	1.65444	Up	2.55096e-38	4.71531e-37	Symbols: ACS11 | 1-aminocyclopropane-1-carboxylate synthase 11 | chr4:4887112-4888939 FORWARD LENGTH=1383	K01762|1|0.0|934|ath:AT4G08040|1-aminocyclopropane-1-carboxylate synthase [EC:4.4.1.14]	-	GO:0042802//identical protein binding;GO:0016740//transferase activity;GO:0048037//cofactor binding;GO:0016846//carbon-sulfur lyase activity	GO:0008652//cellular amino acid biosynthetic process;GO:0003006//developmental process involved in reproduction;GO:0009692	gi|18413071|ref|NP_567330.1|/0/1-aminocyclopropane-1-carboxylate synthase 11 [Arabidopsis thaliana]
AT2G19590.1	1354	286	435	12.5347	20.4666	0.707347	Up	7.26716e-11	4.80407e-10	Symbols: ACO1, ATACO1 | ACC oxidase 1 | chr2:8475966-8477502 REVERSE LENGTH=1354	K05933|1|0.0|636|ath:AT2G19590|aminocyclopropanecarboxylate oxidase [EC:1.14.17.4]	GO:0043231//intracellular membrane-bounded organelle;GO:0044444//cytoplasmic part;GO:0005576//extracellular region;GO:0016020//membrane	GO:0003729//mRNA binding;GO:0046914//transition metal ion binding;GO:0016641//oxidoreductase activity, acting on the CH-NH2 group of donors, oxygen as acceptor;GO:0016836//hydro-lyase activity	GO:0010039//response to iron ion;GO:0009692;GO:0006970//response to osmotic stress;GO:0072350//tricarboxylic acid metabolic process	gi|15224803|ref|NP_179549.1|/0/aminocyclopropanecarboxylate oxidase [Arabidopsis thaliana]
AT1G62380.1	1318	5399	8074	243.088	390.254	0.682938	Up	3.08466e-163	2.34754e-161	Symbols: ACO2, ATACO2 | ACC oxidase 2 | chr1:23082170-23084253 FORWARD LENGTH=1318	K05933|1|3e-171|599|ath:AT1G62380|aminocyclopropanecarboxylate oxidase [EC:1.14.17.4]	GO:0030312//external encapsulating structure;GO:0009536//plastid;GO:0016020//membrane	GO:0019842//vitamin binding;GO:0046914//transition metal ion binding;GO:0016641//oxidoreductase activity, acting on the CH-NH2 group of donors, oxygen as acceptor;GO:0016836//hydro-lyase activity	GO:0009720//detection of hormone stimulus;GO:0010039//response to iron ion;GO:0009692;GO:0006970//response to osmotic stress;GO:0072350//tricarboxylic acid metabolic process;GO:0003006//developmental process involved in reproduction	gi|15220770|ref|NP_176428.1|/1.99425e-171/aminocyclopropanecarboxylate oxidase [Arabidopsis thaliana]
AT1G12010.1	1293	236	492	10.8312	24.2405	1.16222	Up	6.20674e-26	8.06299e-25	Symbols: | 2-oxoglutarate (2OG) and Fe(II)-dependent oxygenase superfamily protein | chr1:4056207-4057933 FORWARD LENGTH=1293	K05933|1|7e-175|611|ath:AT1G12010|aminocyclopropanecarboxylate oxidase [EC:1.14.17.4]	GO:0030312//external encapsulating structure;GO:0009536//plastid;GO:0016020//membrane	GO:0019842//vitamin binding;GO:0046914//transition metal ion binding;GO:0016641//oxidoreductase activity, acting on the CH-NH2 group of donors, oxygen as acceptor;GO:0016836//hydro-lyase activity	GO:0009720//detection of hormone stimulus;GO:0010039//response to iron ion;GO:0009692;GO:0006970//response to osmotic stress;GO:0072350//tricarboxylic acid metabolic process;GO:0003006//developmental process involved in reproduction	gi|15221170|ref|NP_172665.1|/4.94878e-175/aminocyclopropanecarboxylate oxidase [Arabidopsis thaliana]
AT1G05010.1	1364	800	605	34.8049	28.2563	-0.300718	Down	0.000103982	0.000376925	Symbols: EFE, ACO4, EAT1 | ethylene-forming enzyme | chr1:1431190-1432858 REVERSE LENGTH=1364	K05933|1|4e-176|615|ath:AT1G05010|aminocyclopropanecarboxylate oxidase [EC:1.14.17.4]	-	GO:0043169//cation binding;GO:0019842//vitamin binding;GO:0016641//oxidoreductase activity, acting on the CH-NH2 group of donors, oxygen as acceptor	GO:0003006//developmental process involved in reproduction;GO:0051707//response to other organism;GO:0009692	gi|15220386|ref|NP_171994.1|/2.80136e-176/1-aminocyclopropane-1-carboxylate oxidase [Arabidopsis thaliana]
AT1G77330.1	1239	3461	4357	165.766	224.022	0.434493	Up	3.11462e-40	6.04107e-39	Symbols: | 2-oxoglutarate (2OG) and Fe(II)-dependent oxygenase superfamily protein | chr1:29062990-29064537 REVERSE LENGTH=1239	K05933|1|3e-180|629|ath:AT1G77330|aminocyclopropanecarboxylate oxidase [EC:1.14.17.4]	-	GO:0043169//cation binding;GO:0019842//vitamin binding;GO:0016641//oxidoreductase activity, acting on the CH-NH2 group of donors, oxygen as acceptor	GO:0003006//developmental process involved in reproduction;GO:0009692	gi|18411485|ref|NP_565154.1|/2.17276e-180/aminocyclopropanecarboxylate oxidase [Arabidopsis thaliana]
AT2G20350.1	477	0	9	0.001	1.20198	10.2312	Up	0.00136129	0.00414487	Symbols: | Integrase-type DNA-binding superfamily protein | chr2:8784769-8785396 FORWARD LENGTH=477	K09286|1|1e-08|57.0|sbi:SORBI_02g006023|EREBP-like factor	GO:0043231//intracellular membrane-bounded organelle	GO:0003676//nucleic acid binding;GO:0001071//nucleic acid binding transcription factor activity	GO:0006351//transcription, DNA-dependent	gi|15225346|ref|NP_179625.1|/9.94979e-83/ethylene-responsive transcription factor ERF120 [Arabidopsis thaliana]
AT3G23220.1	439	0	8	0.001	1.16091	10.181	Up	0.00282266	0.00803147	Symbols: | Integrase-type DNA-binding superfamily protein | chr3:8287950-8288388 FORWARD LENGTH=439	K14516|1|6e-17|84.3|gmx:100780576|ethylene-responsive transcription factor 1;K09286|4|1e-16|83.2|osa:4349395|EREBP-like factor	GO:0043231//intracellular membrane-bounded organelle	GO:0001071//nucleic acid binding transcription factor activity	GO:0006351//transcription, DNA-dependent;GO:0000160//two-component signal transduction system (phosphorelay)	gi|145338854|ref|NP_188963.2|/1.62832e-46/ethylene-responsive transcription factor ERF095 [Arabidopsis thaliana]
AT3G26200.1	1775	0	19	0.001	0.681914	9.41345	Up	9.26558e-07	4.33553e-06	Symbols: CYP71B22 | cytochrome P450, family 71, subfamily B, polypeptide 22 | chr3:9589282-9591179 FORWARD LENGTH=1775	K00517|1|0.0|897|ath:AT3G26200|[EC:1.14.-.-]	GO:0044464//cell part	GO:0016491//oxidoreductase activity;GO:0005506//iron ion binding	GO:0071241//cellular response to inorganic substance;GO:0010039//response to iron ion;GO:0008152//metabolic process;GO:0009723//response to ethylene stimulus	gi|15231525|ref|NP_189251.1|/0/cytochrome P450 71B22 [Arabidopsis thaliana]
AT1G04370.1	402	0	4	0.001	0.633882	9.30807	Up	0.0521784	0.106914	Symbols: ATERF14, ERF14 | Ethylene-responsive element binding factor 14 | chr1:1175177-1175578 FORWARD LENGTH=402	K14516|1|1e-17|86.3|vvi:100261423|ethylene-responsive transcription factor 1	GO:0043231//intracellular membrane-bounded organelle	GO:0001071//nucleic acid binding transcription factor activity	GO:0006351//transcription, DNA-dependent;GO:0000160//two-component signal transduction system (phosphorelay)	gi|15219717|ref|NP_171932.1|/4.72983e-49/ethylene-responsive transcription factor 14 [Arabidopsis thaliana]
AT5G55620.1	738	0	4	0.001	0.345285	8.43164	Up	0.0521784	0.106624	Symbols: | unknown protein; BEST Arabidopsis thaliana protein match is: unknown protein (TAIR:AT3G09950.1); Has 30201 Blast hits to 17322 proteins in 780 species: Archae - 12; Bacteria - 1396; Metazoa - 17338; Fungi - 3422; Plants - 5037; Viruses - 0; Other Eukaryotes - 2996 (source: NCBI BLink). | chr5:22530202-22530939 FORWARD LENGTH=738	-	-	-	GO:0010039//response to iron ion;GO:0009723//response to ethylene stimulus;GO:0071241//cellular response to inorganic substance	gi|18423768|ref|NP_568827.1|/2.59515e-54/uncharacterized protein [Arabidopsis thaliana]
AT5G43410.1	396	0	2	0.001	0.321743	8.32976	Up	0.22434	0.350085	Symbols: | Integrase-type DNA-binding superfamily protein | chr5:17435010-17435405 REVERSE LENGTH=396	K14516|1|1e-16|83.2|zma:100384381|ethylene-responsive transcription factor 1	-	GO:0001071//nucleic acid binding transcription factor activity	GO:0006351//transcription, DNA-dependent;GO:0000160//two-component signal transduction system (phosphorelay)	gi|116831575|gb|ABK28740.1|/1.06974e-37/unknown [Arabidopsis thaliana]
AT5G36890.2	1780	0	6	0.001	0.214736	7.74642	Up	0.012136	0.0300601	Symbols: BGLU42 | beta glucosidase 42 | chr5:14541350-14546229 REVERSE LENGTH=1780	K01188|1|3e-143|507|osa:4332041|beta-glucosidase [EC:3.2.1.21]	-	GO:0015926//glucosidase activity;GO:0043167//ion binding	GO:0009251//glucan catabolic process;GO:0071241//cellular response to inorganic substance;GO:0010039//response to iron ion;GO:0009723//response to ethylene stimulus	gi|79329098|ref|NP_001031975.1|/0/beta glucosidase 42 [Arabidopsis thaliana]
AT3G25890.2	2111	0	6	0.001	0.181066	7.50037	Up	0.012136	0.0300948	Symbols: | Integrase-type DNA-binding superfamily protein | chr3:9475350-9477460 FORWARD LENGTH=2111	K09286|1|4e-10|65.1|osa:4335720|EREBP-like factor	GO:0043231//intracellular membrane-bounded organelle	GO:0001071//nucleic acid binding transcription factor activity	GO:0006351//transcription, DNA-dependent	gi|15230928|ref|NP_189218.1|/1.59027e-147/ethylene-responsive transcription factor ERF119 [Arabidopsis thaliana]
AT3G54990.2	744	0	2	0.001	0.17125	7.41996	Up	0.22434	0.357434	Symbols: SMZ | Integrase-type DNA-binding superfamily protein | chr3:20375036-20376522 REVERSE LENGTH=744	K09284|1|6e-39|159|vvi:100263240|AP2-like factor, euAP2 lineage	GO:0031981//nuclear lumen	GO:0003676//nucleic acid binding;GO:0001071//nucleic acid binding transcription factor activity	GO:0032501//multicellular organismal process;GO:0006351//transcription, DNA-dependent;GO:0009653//anatomical structure morphogenesis;GO:0003006//developmental process involved in reproduction	gi|145332849|ref|NP_001078290.1|/4.37077e-110/AP2-like ethylene-responsive transcription factor SMZ [Arabidopsis thaliana]
AT1G07460.1	777	0	2	0.001	0.163977	7.35735	Up	0.22434	0.348993	Symbols: | Concanavalin A-like lectin family protein | chr1:2290201-2290977 FORWARD LENGTH=777	K10082|1|5e-07|53.1|mtr:MTR_5g031140|lectin, mannose-binding 2	GO:0016020//membrane	GO:0030246//carbohydrate binding;GO:0004674//protein serine/threonine kinase activity;GO:0000166//nucleotide binding	GO:0006468//protein phosphorylation;GO:0009723//response to ethylene stimulus;GO:0009651//response to salt stress	gi|8778564|gb|AAF79572.1|AC022464_30/2.03874e-113/F22G5.19 [Arabidopsis thaliana]
AT2G39250.1	1244	0	3	0.001	0.15363	7.26331	Up	0.108193	0.195816	Symbols: SNZ | Integrase-type DNA-binding superfamily protein | chr2:16388886-16391073 REVERSE LENGTH=1244	K09284|1|7e-34|143|rcu:RCOM_0328910|AP2-like factor, euAP2 lineage	GO:0031981//nuclear lumen	GO:0003676//nucleic acid binding;GO:0001071//nucleic acid binding transcription factor activity	GO:0006351//transcription, DNA-dependent;GO:0032501//multicellular organismal process	gi|79594951|ref|NP_850313.2|/5.04878e-161/AP2-like ethylene-responsive transcription factor SNZ [Arabidopsis thaliana]
AT1G72360.3	930	0	2	0.001	0.137	7.09803	Up	0.22434	0.356539	Symbols: HRE1 | Integrase-type DNA-binding superfamily protein | chr1:27241807-27242827 FORWARD LENGTH=930	K09286|1|3e-33|140|aly:ARALYDRAFT_892441|EREBP-like factor	-	-	GO:0010467//gene expression	gi|186494812|ref|NP_001117587.1|/1.34862e-133/ethylene-responsive transcription factor ERF073 [Arabidopsis thaliana]
AT1G72360.1	1016	0	2	0.001	0.125404	6.97044	Up	0.22434	0.356966	Symbols: HRE1 | Integrase-type DNA-binding superfamily protein | chr1:27241812-27242827 FORWARD LENGTH=1016	K09286|1|4e-31|115|aly:ARALYDRAFT_892441|EREBP-like factor	-	-	GO:0006950//response to stress;GO:0010467//gene expression	gi|145327221|ref|NP_001077812.1|/6.91706e-130/ethylene-responsive transcription factor ERF073 [Arabidopsis thaliana]
AT5G09410.1	3284	0	4	0.001	0.0775945	6.27788	Up	0.0521784	0.106961	Symbols: EICBP.B, CAMTA1 | ethylene induced calmodulin binding protein | chr5:2921268-2927416 FORWARD LENGTH=3284	K06694|1|2e-07|57.0|ath:AT2G03430|26S proteasome non-ATPase regulatory subunit 10	GO:0043231//intracellular membrane-bounded organelle	GO:0005515//protein binding	GO:0009409//response to cold	gi|186521530|ref|NP_196503.3|/0/calmodulin-binding transcription activator 1 [Arabidopsis thaliana]
AT1G15360.1	838	0	1	0.001	0.0760204	6.24832	Up	0.465172	0.595592	Symbols: SHN1, WIN1 | Integrase-type DNA-binding superfamily protein | chr1:5283538-5284673 FORWARD LENGTH=838	K09286|1|2e-11|68.2|rcu:RCOM_0295580|EREBP-like factor	GO:0043231//intracellular membrane-bounded organelle	GO:0001071//nucleic acid binding transcription factor activity;GO:0003677//DNA binding	GO:0000160//two-component signal transduction system (phosphorelay);GO:0006633//fatty acid biosynthetic process;GO:0006351//transcription, DNA-dependent;GO:0006950//response to stress	gi|21553845|gb|AAM62938.1|/1.38365e-86/putative ethylene responsive element [Arabidopsis thaliana]
AT5G45105.1	891	0	1	0.001	0.0714984	6.15984	Up	0.465172	0.612438	Symbols: ZIP8 | zinc transporter 8 precursor | chr5:18223514-18224946 REVERSE LENGTH=891	K14709|1|2e-94|343|aly:ARALYDRAFT_330887|solute carrier family 39 (zinc transporter), member 1/2/3	GO:0031224//intrinsic to membrane	GO:0005375//copper ion transmembrane transporter activity	GO:0051707//response to other organism;GO:0006829//zinc ion transport;GO:0010039//response to iron ion;GO:0006875//cellular metal ion homeostasis;GO:0006826//iron ion transport;GO:0071241//cellular response to inorganic substance;GO:0009723//response to ethylene stimulus	gi|240256399|ref|NP_680394.4|/4.65888e-168/zinc transporter 8 precursor [Arabidopsis thaliana]
AT3G04580.2	3013	0	3	0.001	0.0634302	5.9871	Up	0.108193	0.197971	Symbols: EIN4 | Signal transduction histidine kinase, hybrid-type, ethylene sensor | chr3:1235283-1238493 REVERSE LENGTH=3013	K14509|1|0.0|1427|ath:AT3G04580|ethylene receptor [EC:2.7.13.-]	GO:0043231//intracellular membrane-bounded organelle;GO:0031090//organelle membrane	GO:0004673//protein histidine kinase activity;GO:0004871//signal transducer activity;GO:0072328;GO:0032559	GO:0006468//protein phosphorylation;GO:0006351//transcription, DNA-dependent;GO:0009873//ethylene mediated signaling pathway	gi|15229317|ref|NP_187108.1|/0/protein EIN4 [Arabidopsis thaliana]
AT1G09240.1	1250	0	1	0.001	0.0509641	5.67141	Up	0.465172	0.593986	Symbols: NAS3, ATNAS3 | nicotianamine synthase 3 | chr1:2984881-2986130 FORWARD LENGTH=1250	K05953|1|1e-178|624|ath:AT1G09240|nicotianamine synthase [EC:2.5.1.43]	-	GO:0016765//transferase activity, transferring alkyl or aryl (other than methyl) groups	GO:0018130;GO:0071241//cellular response to inorganic substance;GO:0010039//response to iron ion;GO:0009723//response to ethylene stimulus	gi|15217462|ref|NP_172395.1|/9.21812e-179/Nicotianamine synthase 3 [Arabidopsis thaliana]
AT5G65100.1	1674	0	1	0.001	0.0380556	5.25004	Up	0.465172	0.592469	Symbols: | Ethylene insensitive 3 family protein | chr5:26006835-26008508 REVERSE LENGTH=1674	K14514|1|7e-93|339|vvi:100250496|ethylene-insensitive protein 3	GO:0043231//intracellular membrane-bounded organelle	GO:0001071//nucleic acid binding transcription factor activity	GO:0006351//transcription, DNA-dependent	gi|15238347|ref|NP_201315.1|/0/ethylene insensitive 3-like 5 protein [Arabidopsis thaliana]
AT5G61890.1	913	7	86	0.45498	6.0007	3.72126	Up	6.1561e-20	6.52276e-19	Symbols: | Integrase-type DNA-binding superfamily protein | chr5:24852639-24853910 REVERSE LENGTH=913	K09286|1|5e-19|93.2|ath:AT1G43160|EREBP-like factor	GO:0043231//intracellular membrane-bounded organelle	GO:0001071//nucleic acid binding transcription factor activity	GO:0006351//transcription, DNA-dependent;GO:0006952//defense response	gi|15240379|ref|NP_200995.1|/2.41457e-111/ethylene-responsive transcription factor ERF114 [Arabidopsis thaliana]
AT1G33760.1	721	7	79	0.576139	6.98017	3.59877	Up	5.83082e-18	5.68627e-17	Symbols: | Integrase-type DNA-binding superfamily protein | chr1:12237878-12238598 FORWARD LENGTH=721	K09286|1|1e-20|97.8|ath:AT5G11590|EREBP-like factor	GO:0043231//intracellular membrane-bounded organelle	GO:0003676//nucleic acid binding;GO:0001071//nucleic acid binding transcription factor activity	GO:0006351//transcription, DNA-dependent	gi|15217641|ref|NP_174636.1|/8.16721e-98/ethylene-responsive transcription factor ERF022 [Arabidopsis thaliana]
AT1G28160.1	738	1	10	0.0804097	0.863213	3.42427	Up	0.00439536	0.0120367	Symbols: | Integrase-type DNA-binding superfamily protein | chr1:9839387-9840124 FORWARD LENGTH=738	K09286|1|7e-26|115|vvi:100244684|EREBP-like factor	GO:0043231//intracellular membrane-bounded organelle	GO:0001071//nucleic acid binding transcription factor activity	GO:0006351//transcription, DNA-dependent;GO:0000160//two-component signal transduction system (phosphorelay)	gi|15217848|ref|NP_174138.1|/5.50955e-105/ethylene-responsive transcription factor ERF087 [Arabidopsis thaliana]
AT5G21960.1	946	41	304	2.57192	20.4718	2.99272	Up	3.52134e-55	9.08135e-54	Symbols: | Integrase-type DNA-binding superfamily protein | chr5:7258363-7259308 REVERSE LENGTH=946	K09286|1|4e-21|100|aly:ARALYDRAFT_470149|EREBP-like factor	GO:0043231//intracellular membrane-bounded organelle	GO:0003676//nucleic acid binding;GO:0001071//nucleic acid binding transcription factor activity	GO:0006351//transcription, DNA-dependent	gi|22326940|ref|NP_680184.1|/8.73392e-104/ethylene-responsive transcription factor ERF016 [Arabidopsis thaliana]
AT1G79700.1	1082	1	7	0.0548451	0.41214	2.9097	Up	0.0300944	0.0668047	Symbols: | Integrase-type DNA-binding superfamily protein | chr1:29990336-29993724 REVERSE LENGTH=1082	K09285|1|3e-138|489|ath:AT1G79700|AP2-like factor, ANT lineage	GO:0043231//intracellular membrane-bounded organelle	GO:0003676//nucleic acid binding;GO:0001071//nucleic acid binding transcription factor activity	GO:0050789//regulation of biological process;GO:0009725//response to hormone stimulus;GO:0009845//seed germination;GO:0006970//response to osmotic stress;GO:0006351//transcription, DNA-dependent;GO:0009653//anatomical structure morphogenesis	gi|42563360|ref|NP_178088.2|/8.27835e-141/AP2-like ethylene-responsive transcription factor [Arabidopsis thaliana]
AT3G23230.1	420	37	202	5.22778	30.6391	2.5511	Up	1.47437e-31	2.28393e-30	Symbols: | Integrase-type DNA-binding superfamily protein | chr3:8289647-8290066 REVERSE LENGTH=420	K09286|1|2e-17|85.5|osa:4349395|EREBP-like factor	GO:0043231//intracellular membrane-bounded organelle	GO:0001071//nucleic acid binding transcription factor activity	GO:0006351//transcription, DNA-dependent;GO:0000160//two-component signal transduction system (phosphorelay);GO:0009743//response to carbohydrate stimulus	gi|42565130|ref|NP_188964.2|/4.623e-53/ethylene-responsive transcription factor ERF098 [Arabidopsis thaliana]
AT5G64750.1	1581	122	559	4.57923	22.5245	2.29831	Up	7.63884e-75	2.62104e-73	Symbols: ABR1 | Integrase-type DNA-binding superfamily protein | chr5:25891506-25893888 FORWARD LENGTH=1581	K09286|1|2e-14|79.0|ath:AT1G43160|EREBP-like factor	GO:0043231//intracellular membrane-bounded organelle	GO:0001071//nucleic acid binding transcription factor activity	GO:0006952//defense response;GO:0009746;GO:0006351//transcription, DNA-dependent;GO:0009738//abscisic acid mediated signaling pathway	gi|15238232|ref|NP_201280.1|/5.77933e-152/ethylene-responsive transcription factor ABR1 [Arabidopsis thaliana]
AT1G22810.1	807	61	248	4.48561	19.5773	2.12581	Up	4.27344e-31	6.54012e-30	Symbols: | Integrase-type DNA-binding superfamily protein | chr1:8074231-8075037 REVERSE LENGTH=807	K09286|1|4e-16|83.2|pop:POPTR_655111|EREBP-like factor	GO:0043231//intracellular membrane-bounded organelle	GO:0003676//nucleic acid binding;GO:0001071//nucleic acid binding transcription factor activity	GO:0006351//transcription, DNA-dependent;GO:0009743//response to carbohydrate stimulus	gi|15219954|ref|NP_173695.1|/2.17571e-81/ethylene-responsive transcription factor ERF019 [Arabidopsis thaliana]
AT1G44830.1	720	119	483	9.80797	42.7355	2.12341	Up	6.18684e-59	1.70077e-57	Symbols: | Integrase-type DNA-binding superfamily protein | chr1:16933792-16934511 FORWARD LENGTH=720	K09286|1|3e-14|77.0|aly:ARALYDRAFT_912628|EREBP-like factor	GO:0043231//intracellular membrane-bounded organelle	GO:0001071//nucleic acid binding transcription factor activity	GO:0006351//transcription, DNA-dependent	gi|15219452|ref|NP_175104.1|/2.72514e-85/ethylene-responsive transcription factor ERF014 [Arabidopsis thaliana]
AT3G25890.1	1781	3	12	0.0999591	0.429232	2.10235	Up	0.0145464	0.0353012	Symbols: | Integrase-type DNA-binding superfamily protein | chr3:9475575-9477455 FORWARD LENGTH=1781	K09286|1|4e-10|65.1|osa:4335720|EREBP-like factor	GO:0043231//intracellular membrane-bounded organelle	GO:0001071//nucleic acid binding transcription factor activity	GO:0006351//transcription, DNA-dependent	gi|15230928|ref|NP_189218.1|/1.30195e-147/ethylene-responsive transcription factor ERF119 [Arabidopsis thaliana]
AT4G32800.1	1348	33	131	1.45274	6.19093	2.09138	Up	8.33212e-17	7.71349e-16	Symbols: | Integrase-type DNA-binding superfamily protein | chr4:15819524-15820871 FORWARD LENGTH=1348	K09286|1|2e-42|171|pop:POPTR_778889|EREBP-like factor	GO:0043231//intracellular membrane-bounded organelle	GO:0001071//nucleic acid binding transcription factor activity	GO:0006351//transcription, DNA-dependent	gi|15233928|ref|NP_195006.1|/2.67392e-78/ethylene-responsive transcription factor ERF043 [Arabidopsis thaliana]
AT4G11140.1	1018	8	27	0.466345	1.68962	1.85723	Up	0.000560998	0.00182215	Symbols: CRF1 | cytokinin response factor 1 | chr4:6794776-6795793 REVERSE LENGTH=1018	K09286|1|7e-26|116|pop:POPTR_571923|EREBP-like factor	GO:0043231//intracellular membrane-bounded organelle	GO:0005488//binding;GO:0001071//nucleic acid binding transcription factor activity	GO:0048827//phyllome development;GO:0006606//protein import into nucleus;GO:0006351//transcription, DNA-dependent;GO:0009793//embryo development ending in seed dormancy	gi|15237053|ref|NP_192852.1|/9.65441e-120/ethylene-responsive transcription factor CRF1 [Arabidopsis thaliana]
AT2G44840.1	932	340	1042	21.6485	71.224	1.7181	Up	2.02296e-94	8.66584e-93	Symbols: ATERF13, EREBP, ERF13 | ethylene-responsive element binding factor 13 | chr2:18495341-18496272 FORWARD LENGTH=932	K09286|1|2e-36|150|ath:AT4G17500|EREBP-like factor;K14517|4|2e-29|127|ath:AT5G47220|ethylene-responsive transcription factor 2	GO:0043231//intracellular membrane-bounded organelle	GO:0003676//nucleic acid binding;GO:0001071//nucleic acid binding transcription factor activity	GO:0000160//two-component signal transduction system (phosphorelay);GO:0009743//response to carbohydrate stimulus;GO:0006351//transcription, DNA-dependent	gi|15225361|ref|NP_182011.1|/1.45802e-111/ethylene-responsive transcription factor 13 [Arabidopsis thaliana]
AT2G33710.2	939	1	3	0.0631974	0.203531	1.68731	Up	0.33225	0.47079	Symbols: | Integrase-type DNA-binding superfamily protein | chr2:14258809-14260739 REVERSE LENGTH=939	K09286|1|2e-18|91.7|ath:AT1G43160|EREBP-like factor	GO:0031981//nuclear lumen	GO:0001071//nucleic acid binding transcription factor activity	GO:0006351//transcription, DNA-dependent;GO:0009743//response to carbohydrate stimulus	gi|334184664|ref|NP_001189669.1|/3.0014e-88/ethylene-responsive transcription factor ERF112 [Arabidopsis thaliana]
AT2G47520.1	684	21	59	1.82191	5.49503	1.59267	Up	3.90644e-06	1.69948e-05	Symbols: HRE2 | Integrase-type DNA-binding superfamily protein | chr2:19502802-19503569 REVERSE LENGTH=684	K09286|1|7e-22|102|vvi:100248027|EREBP-like factor	-	-	GO:0006351//transcription, DNA-dependent	gi|15226619|ref|NP_182274.1|/7.6969e-79/ethylene-responsive transcription factor ERF071 [Arabidopsis thaliana]
AT3G17390.1	1690	9508	15047	333.862	567.202	0.764609	Up	0	0	Symbols: MTO3, SAMS3, MAT4 | S-adenosylmethionine synthetase family protein | chr3:5952187-5954084 REVERSE LENGTH=1690	K00789|1|0.0|762|aly:ARALYDRAFT_479215|S-adenosylmethionine synthetase [EC:2.5.1.6]	GO:0030312//external encapsulating structure;GO:0031981//nuclear lumen;GO:0016020//membrane	GO:0046872//metal ion binding;GO:0016765//transferase activity, transferring alkyl or aryl (other than methyl) groups;GO:0032559	GO:0009108//coenzyme biosynthetic process;GO:0000096//sulfur amino acid metabolic process;GO:0009699//phenylpropanoid biosynthetic process;GO:0006950//response to stress	gi|15229033|ref|NP_188365.1|/0/S-adenosylmethionine synthase 4 [Arabidopsis thaliana]
AT1G02500.1	1530	3598	3608	139.552	150.227	0.106351	Up	0.00175498	0.00522176	Symbols: SAM1, SAM-1, MAT1, AtSAM1 | S-adenosylmethionine synthetase 1 | chr1:518251-520437 FORWARD LENGTH=1530	K00789|1|0.0|773|ath:AT1G02500|S-adenosylmethionine synthetase [EC:2.5.1.6]	GO:0031988//membrane-bounded vesicle;GO:0030312//external encapsulating structure;GO:0031981//nuclear lumen;GO:0044444//cytoplasmic part;GO:0016020//membrane	GO:0046914//transition metal ion binding;GO:0016765//transferase activity, transferring alkyl or aryl (other than methyl) groups;GO:0032559	GO:0009108//coenzyme biosynthetic process;GO:0010039//response to iron ion;GO:0009692;GO:0006970//response to osmotic stress	gi|15217781|ref|NP_171751.1|/0/S-adenosylmethionine synthetase 1 [Arabidopsis thaliana]
AT2G36880.2	1709	12	7	0.416681	0.260934	-0.675261	Down	0.337434	0.476516	Symbols: MAT3 | methionine adenosyltransferase 3 | chr2:15479376-15481377 REVERSE LENGTH=1709	K00789|1|0.0|763|ath:AT2G36880|S-adenosylmethionine synthetase [EC:2.5.1.6]	GO:0044424//intracellular part;GO:0016020//membrane	GO:0046914//transition metal ion binding;GO:0016765//transferase activity, transferring alkyl or aryl (other than methyl) groups;GO:0032559	GO:0009108//coenzyme biosynthetic process	gi|15228048|ref|NP_181225.1|/0/S-adenosylmethionine synthase 3 [Arabidopsis thaliana]
AT4G01850.1	1480	1569	2125	62.9109	91.4685	0.539964	Up	1.08252e-29	1.59047e-28	Symbols: SAM-2, MAT2, SAM2, AtSAM2 | S-adenosylmethionine synthetase 2 | chr4:796097-798286 REVERSE LENGTH=1480	K00789|1|0.0|774|ath:AT4G01850|S-adenosylmethionine synthetase [EC:2.5.1.6]	GO:0031988//membrane-bounded vesicle;GO:0030312//external encapsulating structure;GO:0031981//nuclear lumen;GO:0044444//cytoplasmic part;GO:0016020//membrane	GO:0046914//transition metal ion binding;GO:0016765//transferase activity, transferring alkyl or aryl (other than methyl) groups;GO:0032559	GO:0009108//coenzyme biosynthetic process;GO:0010039//response to iron ion;GO:0009692;GO:0006970//response to osmotic stress	gi|15234354|ref|NP_192094.1|/0/S-adenosylmethionine synthase 2 [Arabidopsis thaliana]
