# Supplementary material for: Brassinosteroids regulate root growth by controlling reactive oxygen species homeostasis and dual effect on ethylene synthesis in Arabidopsis
Source: PLoS Genet. 2018 Jan 11;14(1):e1007144. doi: 10.1371/journal.pgen.1007144 (PMC5783399; doi:10.1371/journal.pgen.1007144)
Supplement: S2 Dataset — (XLSX) [file pgen.1007144.s016.xlsx]

## Sheet: Sheet1
Dataset S2 List of primer sequences used in this paper
qRT-PCR
Name	Sequence (5'---3')
AtACTIN2-F	TTGACTACGAGCAGGAGATGG
AtACTIN2-R	ACAAACGAGGGCTGGAACAAG
ACS6-F	GAGTTTCGGTCTTGTTTCGTCA
ACS6-R	GGTGGTTATCTCAGCGTGCC
ACS7-F	TCGGATGAGGAGTTTACGGA
ACS7-R	CAAACACTCAATCCCTGCCT
ACS9-F	TGAAATGGAGAACGGGAGC
ACS9-R	TGTGCCAAGAGGGTTAGACG
ACS11-F	CCTGAGTTCACCAGCGTTCT
ACS11-R	GCGGCTGACACCACTTTC
ACO1-F	AGAGAACATACGGATGCTGGG
ACO1-R	GTCATTACACGGTGAACAACACTC
ACO2-F	GAGGTGATAACCAACGGGAAGT
ACO2-R	CTCCTTGGGCTGAAACTTGAC
ACO3-F	GACCCAGAAAGAAGGAAACAGG
ACO3-R	AATGTCTCAACCACAGCCACC
ACO4-F	GCGGCATCATCCTCCTCTT
ACO4-R	GTACTTCCCATTGGTTATCACCTC
EIN3-F	AGGAACGATGGATGGAATGC
EIN3-R	AGCCGAGACAAAGACACACAGT
ERF1-F	GCAGTCCACGCAACAAACCT
ERF1-R	GTCCCGAGCCAAACCCTAAT
ERF4-F	TGAAAACGCTTGGTGAGGTT
ERF4-R	GCTTCTCTTACAAAACACCAG
ERF5-F	GTTGAAGACGGAACAGAGCG
ERF5-R	TGAGGAGATAACGGCGACAG
ERF6-F	CTCCGTTGCCTACTACTGCC
ERF6-R	CCTCTGTAATGCCTCTTCTCCT
ERF13-F	CGATAACTGGAGCGACTTGC
ERF13-R	GAGAGGTAACGGGAGGAACG
ERF17-F	GAGGATACGAGATACGGCAAGA
ERF17-R	CCCAGGGAATAACCCAAACT
ERF58-F	CTTATGACAAGGCGGCGTAT
ERF58-R	GTTATGACGGAGATCAGGGA
ERF71-F	GGCAAATGGGCAGCGGAGAT
ERF71-R	ATGGCAGCAACGTCGTAGGC
ERF104-F	GCTTGGGACTTACGACACTG
ERF104-R	AAATACCATCTCCTGCTCCC
ERF105-F	CTCTAAGCCAACGCAAACCA
ERF105-R	AGTGCCTAACCAGACACGAACA
ERF115-F	CTCGGGACATTTGAGACTGC
ERF115-R	GTTTGGCTTTGCTTCCTTTG
RBOHC-F	TCACCAGAGACTGGCACAATAAA
RBOHC-R	GATGCTCGACCTGAATGCTC
RBOHD-F	GGATTCAAATACAAAAGTGGACAG
RBOHD-R	GGATATGTACGCTCAGGTAATCG
RBOHF-F	ACATTGTCTCTGGCACTAGGGT
RBOHF-R	TACTCCGCAATAAAACACTCCTA
RBOHG-F	TCCAGCAGTTTCACCGTTTG
RBOHG-R	AAGACCTATCAGCAGGACCACC
CHIP-qRT-PCR
Name	Sequence (5'---3')
ACS6-P1-F	CAAAGGTCGTTGTTATTC
ACS6-P1-R	GATAGTGTCAACGGTTTTA
ACS6-P2-F	AGACAGATGGAATTCTACAA
ACS6-P2-R	TCAATAATGCACTCAAAAC
ACS6-P3-F	CTATTAAAAGGGGCACA
ACS6-P3-R	TGATATTACTGGCTACTGC
ACS6-P4-F	CTTATCAATGGTAACCAAA
ACS6-P4-R	GTAAAAATCCAGTTCTAACAG
ACS6-P5-F	CTTTCGTTGTAATCTATCTA
ACS6-P5-R	AGATTTGGAAGTTATGGT
ACS7-P1-F	GCTTGTTTTGTTTATCG
ACS7-P1-R	CTCCTACTCATGAACCC
ACS7-P2-F	ATTAACTCACGCGAAGA
ACS7-P2-R	TCTTTTGCTGATTACCAT
ACS7-P3-F	CTAACAGTTGTCCGAAAT
ACS7-P3-R	GAAAGAAATGAGGAAACA
ACS7-P4-F	ACCGAGAAGTTTCAAGA
ACS7-P4-R	GAAGATTCGATTGTGGA
ACS7-P5-F	TACTCCTTCATTCACACAAA
ACS7-P5-R	TAGAGCTTCGAACCTGAC
ACS9-P1-F	CTAATAGTGACAAGTGAACCTCAGA
ACS9-P1-R	CAGATTCTAAGCCCAAGTCAA
ACS9-P2-F	TCTCAGATAACTCCCGAAACAC
ACS9-P2-R	CGACCAAAACAATACAAAATCTA
ACS11-P1-F	TGTTTCCCTGGTGAAAGAGTAAA
ACS11-P1-R	GATAGAAATGGCATGGGAACAC
ACS11-P2-F	CGCCGTTATAAGCATTAAATAGAA
ACS11-P2-R	GGTGAAAGTAGACGGTGTTGATTC
ACS11-P3-F	TGTGGGTGTGGGTCAGAATAA
ACS11-P3-R	CCGCTAAGGGAGGTGATCTAT
Yeast one-hybrid
Name	Sequence (5'---3')
ACS6-Y-F	GCGGTACCGACTAGGAATTACGATGCTT
ACS6-Y-R	GCGTCGACTTTTTGTTTCTTCTTTAATA
ACS7-Y-F	GCGGTACCTGAAAAGTGGTAAAAGTATT
ACS7-Y-R	GCGTCGACTGACACGTGACACGTGACAG
ACS9-Y-F	GCGGTACCCTAATAGTGACAAGTGAACC
ACS9-Y-R	GCGTCGACTTTTTGATATAAAAATCAAA
ACS11-Y-F	GCGGTACCTCCATTTCAACCAAAACTAT
ACS11-Y-R	GCGTCGACTTTTTTTAAATGCTATAAC
ACO1-Y-F	GCGGTACCCCTAACTAATATCAATAGCA
ACO1-Y-R	GCGTCGACCTCTTTTTTATTTACTTTTT
ACO3-Y-F	GCGGTACCTGGAGTTCACTTCGAGGTCT
ACO3-Y-R	GCGTCGACCTCTCTCTCTCTCTCTTAAC
BES1-F	ATGAAAAGATTCTTCTATAATTCCAGC
BES1-R	TCAACTATGAGCTTTACCATTTCC
BZR1-F	ATGACTTCGGATGGAGCTACG
BZR1-R	TCAACCACGAGCCTTCCC
Transient expression
Name	Sequence (5'---3')
ACS6-LUC-F	GCGGTACCTGAATATGCTCTAAGGGTT
ACS6-LUC-R	GCCTGCAGTTTTTGTTTCTTCTTTAATA
ACS7-LUC-F	GCGGTACCTGAAAAGTGGTAAAAGTATT
ACS7-LUC-R	GCCTGCAGTTTTTTCTTAGAGCTTCGAAC
ACS9-LUC-F	GCGGTACCCTAATAGTGACAAGTGAACC
ACS9-LUC-R	GCCTGCAGTTTTTGATATAAAAATCAAA
ACS11-LUC-F	GCGGTACCTCCATTTCAACCAAAACTAT
ACS11-LUC-R	GCCTGCAGTTTTTTTAAATGCTATAAC
